# Supplementary material for: Comparing Entomology-Themed Outreach Events: Annual Festivals and Open Houses in the United States
Source: Insects. 2024 May 7;15(5):337. doi: 10.3390/insects15050337 (PMC11122388; doi:10.3390/insects15050337)
Supplement: Supplementary file 1 [file insects-15-00337-s001.zip]

Archive with 1 entries (1 files):
- insects-2963364-supplementary.pdf
